# Supplementary material for: Structural Basis for Unusual TCR CDR3β Usage Against an Immunodominant HIV-1 Gag Protein Peptide Restricted to an HLA-B*81:01 Molecule
Source: Front Immunol. 2022 Jan 31;13:822210. doi: 10.3389/fimmu.2022.822210 (PMC8841528; doi:10.3389/fimmu.2022.822210)
Supplement: Supplementary file 6 [file Table_3.xlsx]

## Sheet: Sheet1
			Supplementary Table 3
			Atom to atom contacts between the T18A TCR and the TL9-B*81 ligand
				TCR			MHC/Pep			Dist. Å	Hbond	salt	VDW Other
				Chain	AA	Atom		AA	Atom
				Vβ	52(ASN).	ND2[ N]	peptide	6(ASN)	C [ C]	3.99
				Vβ	52(ASN).	ND2[ N]	peptide	6(ASN)	O [ O]	2.86	1
				Vβ	56(ILE).	CD1[ C]	peptide	6(ASN)	CG [ C]	3.83			1
				Vβ	51(ASN).	ND2[ N]	peptide	6(ASN)	CG [ C]	3.68			1
				Vβ	56(ILE).	CD1[ C]	peptide	6(ASN)	OD1[ O]	3.67			1
				Vβ	51(ASN).	CB [ C]	peptide	6(ASN)	OD1[ O]	3.87			1
				Vβ	51(ASN).	CG [ C]	peptide	6(ASN)	OD1[ O]	3.83			1
				Vβ	51(ASN).	ND2[ N]	peptide	6(ASN)	OD1[ O]	2.88	1
				Vβ	56(ILE).	CD1[ C]	peptide	6(ASN)	ND2[ N]	3.92			1
				Vβ	51(ASN).	C [ C]	peptide	6(ASN)	ND2[ N]	3.94			1
				Vβ	51(ASN).	O [ O]	peptide	6(ASN)	ND2[ N]	3.06	1
				Vβ	51(ASN).	ND2[ N]	peptide	6(ASN)	ND2[ N]	3.91			1
				Vβ	52(ASN).	ND2[ N]	peptide	8(MET)	N [ N]	3.69			1
				Vβ	52(ASN).	CB [ C]	peptide	8(MET)	CB [ C]	4			1
				Vβ	52(ASN).	CG [ C]	peptide	8(MET)	CB [ C]	3.73			1
				Vβ	52(ASN).	ND2[ N]	peptide	8(MET)	CB [ C]	3.75			1
				Vβ	53(ASN).	ND2[ N]	HLA	78(GLU)	CD [ C]	4			1
				Vβ	53(ASN).	ND2[ N]	HLA	78(GLU)	OE1[ O]	3.14	1
				Vβ	54(VAL).	CG1[ C]	HLA	74(GLN)	OE1[ O]	3.93			1
				Vβ	54(VAL).	CG1[ C]	HLA	74(GLN)	CD [ C]	3.81			1
				Vβ	54(VAL).	CG1[ C]	HLA	74(GLN)	NE2[ N]	3.84			1
				Vβ	54(VAL).	CG2[ C]	HLA	74(GLN)	C [ C]	3.91			1
				Vβ	54(VAL).	CG2[ C]	HLA	74(GLN)	CB [ C]	3.65			1
				Vβ	54(VAL).	CG2[ C]	HLA	75(THR)	N [ N]	3.8			1
				Vβ	54(VAL).	CG2[ C]	HLA	75(THR)	OG1[ O]	3.68			1
				Vβ	56(ILE).	CD1[ C]	HLA	71(ALA)	CB [ C]	3.69			1
				Vβ	97(LEU).	CG [ C]	HLA	151(ALA)	O [ O]	3.47			1
				Vβ	97(LEU).	CD1[ C]	HLA	151(ALA)	O [ O]	3.97			1
				Vβ	97(LEU).	CD2[ C]	HLA	151(ALA)	O [ O]	3.42			1
				Vβ	98(GLY).	CA [ C]	HLA	152(ALA)	O [ O]	3.37			1
				Vβ	98(GLY).	CA [ C]	HLA	152(ALA)	CB [ C]	3.84			1
				Vβ	98(GLY).	CA [ C]	HLA	152(ALA)	CA [ C]	3.77			1
				Vβ	98(GLY).	CA [ C]	HLA	152(ALA)	C [ C]	3.99			1
				Vβ	98(GLY).	C [ C]	HLA	152(ALA)	O [ O]	3.96			1
				Vβ	99(ILE).	N [ N]	HLA	152(ALA)	O [ O]	3.51			1
				Vβ	99(ILE).	C [ C]	HLA	153(ARG)	NH1[ N]	3.75			1
				Vβ	99(ILE).	O [ O]	HLA	153(ARG)	NH1[ N]	3.45	1
				Vβ	99(ILE).	CG1[ C]	HLA	153(ARG)	CB [ C]	3.64			1
				Vβ	99(ILE).	CG1[ C]	HLA	153(ARG)	NE [ N]	3.74			1
				Vβ	99(ILE).	CG1[ C]	HLA	153(ARG)	CZ [ C]	3.69			1
				Vβ	99(ILE).	CG1[ C]	HLA	153(ARG)	NH1[ N]	3.87			1
				Vβ	99(ILE).	CG2[ C]	HLA	157(GLN)	CG [ C]	3.66			1
				Vβ	99(ILE).	CG2[ C]	HLA	157(GLN)	CD [ C]	3.71			1
				Vβ	99(ILE).	CG2[ C]	HLA	157(GLN)	NE2[ N]	3.42			1
				Vβ	99(ILE).	CD1[ C]	HLA	156(GLU)	CB [ C]	3.88			1
				Vβ	99(ILE).	CD1[ C]	HLA	156(GLU)	CD [ C]	3.77			1
				Vβ	99(ILE).	CD1[ C]	HLA	153(ARG)	O [ O]	3.78			1
				Vβ	99(ILE).	CD1[ C]	HLA	153(ARG)	CB [ C]	3.86			1
				Vβ	99(ILE).	CD1[ C]	HLA	153(ARG)	NE [ N]	3.81			1
				Vβ	99(ILE).	CD1[ C]	HLA	153(ARG)	CZ [ C]	3.78			1
				Vβ	99(ILE).	CD1[ C]	HLA	153(ARG)	NH2[ N]	3.81			1
				Vβ	99(ILE).	CD1[ C]	HLA	156(GLU)	OE1[ O]	3.79			1
				Vβ	100(ASP).	N [ N]	HLA	153(ARG)	NH1[ N]	3.82			1
				Vβ	100(ASP).	CA [ C]	HLA	153(ARG)	NH1[ N]	3.88			1
				Vβ	100(ASP).	CG [ C]	HLA	153(ARG)	NH1[ N]	3.86			1
				Vβ	100(ASP).	OD1[ O]	HLA	153(ARG)	CD [ C]	3.49			1
				Vβ	100(ASP).	OD1[ O]	HLA	153(ARG)	CZ [ C]	3.78			1
				Vβ	100(ASP).	OD1[ O]	HLA	153(ARG)	NH1[ N]	2.72		1
				Vα	97(ASN).	CB [ C]	peptide	4(ASP)	O [ O]	3.48			1
				Vα	97(ASN).	CG [ C]	peptide	4(ASP)	O [ O]	3.66			1
				Vα	97(ASN).	ND2[ N]	peptide	4(ASP)	O [ O]	3.72			1
				Vα	97(ASN).	CA [ C]	peptide	4(ASP)	O [ O]	3.77			1
				Vα	96(ASN).	CA [ C]	peptide	4(ASP)	O [ O]	3.64			1
				Vα	96(ASN).	C [ C]	peptide	4(ASP)	O [ O]	3.74			1
				Vα	96(ASN).	CB [ C]	peptide	4(ASP)	O [ O]	3.28			1
				Vα	97(ASN).	N [ N]	peptide	4(ASP)	O [ O]	2.88	1
				Vα	96(ASN).	CB [ C]	peptide	4(ASP)	CB [ C]	3.78			1
				Vα	97(ASN).	CB [ C]	peptide	4(ASP)	CG [ C]	3.93			1
				Vα	98(ALA).	N [ N]	peptide	4(ASP)	CG [ C]	3.72			1
				Vα	97(ASN).	N [ N]	peptide	4(ASP)	CG [ C]	3.8			1
				Vα	97(ASN).	CB [ C]	peptide	4(ASP)	OD1[ O]	3.46			1
				Vα	98(ALA).	CB [ C]	peptide	4(ASP)	OD2[ O]	3.18			1
				Vα	97(ASN).	C [ C]	peptide	4(ASP)	OD2[ O]	3.8			1
				Vα	98(ALA).	N [ N]	peptide	4(ASP)	OD2[ O]	2.84	1
				Vα	98(ALA).	CA [ C]	peptide	4(ASP)	OD2[ O]	3.53			1
				Vα	96(ASN).	CG [ C]	peptide	4(ASP)	OD2[ O]	3.66			1
				Vα	96(ASN).	OD1[ O]	peptide	4(ASP)	OD2[ O]	3.61			1
				Vα	97(ASN).	N [ N]	peptide	4(ASP)	OD2[ O]	3.66			1
				Vα	97(ASN).	ND2[ N]	peptide	5(LEU)	CA [ C]	3.65			1
				Vα	97(ASN).	ND2[ N]	peptide	5(LEU)	C [ C]	3.8			1
				Vα	95(LEU).	O [ O]	peptide	5(LEU)	CD2[ C]	3.77			1
				Vα	96(ASN).	CA [ C]	peptide	5(LEU)	CD2[ C]	3.82			1
				Vα	97(ASN).	ND2[ N]	peptide	6(ASN)	N [ N]	3.58			1
				Vα	97(ASN).	ND2[ N]	peptide	6(ASN)	CG [ C]	3.94			1
				Vα	97(ASN).	CG [ C]	peptide	6(ASN)	OD1[ O]	3.85			1
				Vα	97(ASN).	OD1[ O]	peptide	6(ASN)	OD1[ O]	3.9			1
				Vα	97(ASN).	ND2[ N]	peptide	6(ASN)	OD1[ O]	2.98	1
				Vα	34(TYR).	CE1[ C]:	HLA	156(GLU)	OE2[ O]	3.57			1
				Vα	34(TYR).	CZ [ C]:	HLA	156(GLU)	OE2[ O]	3.51			1
				Vα	34(TYR).	OH [ O]:	HLA	156(GLU)	CD [ C]	3.61			1
				Vα	34(TYR).	OH [ O]:	HLA	156(GLU)	OE2[ O]	2.61	1
				Vα	34(TYR).	OH [ O]:	HLA	153(ARG)	NH2[ N]	3.75			1
				Vα	34(TYR).	OH [ O]:	HLA	156(GLU)	OE1[ O]	3.88			1
				Vα	95(LEU).	O [ O]:	HLA	157(GLN)	CB [ C]	3.69			1
				Vα	95(LEU).	O [ O]:	HLA	157(GLN)	CG [ C]	3.85			1
				Vα	95(LEU).	O [ O]:	HLA	157(GLN)	NE2[ N]	3.59			1
				Vα	95(LEU).	CD1[ C]:	HLA	156(GLU).	OE2[ O]	3.75			1
				Vα	96(ASN).	ND2[ N]:	HLA	165(GLU)	OE1[ O]	3.24	1
