# Supplementary material for: Structural Basis for Unusual TCR CDR3β Usage Against an Immunodominant HIV-1 Gag Protein Peptide Restricted to an HLA-B*81:01 Molecule
Source: Front Immunol. 2022 Jan 31;13:822210. doi: 10.3389/fimmu.2022.822210 (PMC8841528; doi:10.3389/fimmu.2022.822210)
Supplement: Supplementary file 7 [file Table_4.xlsx]

## Sheet: Sheet1
	Supplementary Table 4:
	CDR3β docking and V-J connection in published TCR-pMHC structures
PDB ID	DESCRIPTION	CDR 3beta FOOT PRINT	Vα-Jα connection	Vβ-Jβ connection	class	TCR species	MHC species
1AO7	TCR-HLA/A*0201/Tax peptide 11-19	peptide, MHC	closed	closed	MHC I	Homo sapiens (human)	Homo sapiens (human)
1BD2	TCR B7/HLA-A*0201/Tax peptide 11-20	peptide, MHC	closed	closed	MHC I	Homo sapiens (human)	Homo sapiens (human)
1MI5	TCR LC13/HLA-B*0801/ EBV peptide 193-201	peptide, MHC	OPEN	closed	MHC I	Homo sapiens (human)	Homo sapiens (human)
1LP9	TCR 12.2/HLA-A*0201/Self peptide P1049	peptide, MHC	closed	closed	MHC I	Mus musculus (house mouse)	Homo sapiens (human)
1FO0	TCR BM3.3/H2-K1b/pBM1 peptide	peptide, MHC	closed	closed	MHC I	Mus musculus (house mouse)	Mus musculus (house mouse)
1G6R	TCR 2C/H2-K1b/Superantagonist peptide SIYR	peptide, MHC	closed	closed	MHC I	Mus musculus (house mouse)	Mus musculus (house mouse)
1JTR	TCR 2C/H2-K1b/NADH-ubiquinone oxidoreductase peptide	peptide, MHC	closed	closed	MHC I	Mus musculus (house mouse)	Mus musculus (house mouse)
1KJ2	TCR KB5-C20/H2-K1b/GTP-binding protein 1 peptide	peptide, MHC	closed	OPEN	MHC I	Mus musculus (house mouse)	Mus musculus (house mouse)
1MWA	TCR 2C/H2-K1b/NADH-ubiquinone oxidoreductase MLRQ subunit	peptide, MHC	closed	closed	MHC I	Mus musculus (house mouse)	Mus musculus (house mouse)
1NAM	TCR BM3.3/H2-K1b/Vesicular stomatitis virus peptide 52-59	peptide, MHC	closed	closed	MHC I	Mus musculus (house mouse)	Mus musculus (house mouse)
2OL3	TCR BM3.3/H2-K1b/Octapeptide PBM8	peptide, MHC	closed	closed	MHC I	Mus musculus (house mouse)	Mus musculus (house mouse)
2F53	TCR 1G4/HLA-A*0201/NY-ESO-1 tumor-associated antigen	peptide, MHC	closed	closed	MHC I	Homo sapiens (human)	Homo sapiens (human)
2OI9	TCR /H2-Ld-2/QLSPFRFD	peptide, MHC	closed	closed	MHC I	Mus musculus (house mouse)	Mus musculus (house mouse)
2BNR	TCR 1G4/HLA-A*0201/NY-ESO-2 tumor-associated antigen	peptide, MHC	closed	closed	MHC I	Homo sapiens (human)	Homo sapiens (human)
2AK4	TCR SB27/HLA-B*3508/EBV antigen	peptide, MHC	closed	closed	MHC I	Homo sapiens (human)	Homo sapiens (human)
2ESV	TCR KK50.4/HLA-E*0101/ CMV gpUL40 peptide	peptide, MHC	OPEN	closed	MHC I	Homo sapiens (human)	Homo sapiens (human)
2GL6	TCR A6/HLA-A*0201/HTLV-1 TAX peptide	peptide, MHC	closed	closed	MHC I	Homo sapiens (human)	Homo sapiens (human)
2J8U	TCR AHIII/HLA-A*0201/Self peptide P1049	peptide, MHC	closed	closed	MHC I	Mus musculus (house mouse)	Homo sapiens (human)
2NX5	TCR ELS4/HLA-B*3501/ EBV peptide	peptide, MHC	closed	closed	MHC I	Homo sapiens (human)	Homo sapiens (human)
2P5E	TCR /HLA-A*0201/Cancer/testis antigen 1B peptide 157-165	peptide, MHC	closed	closed	MHC I	Homo sapiens (human)	Homo sapiens (human)
2PYE	TCR C5C 1/HLA-A*0201/Cancer/testis antigen 1B peptide	peptide, MHC	closed	closed	MHC I	Homo sapiens (human)	Homo sapiens (human)
2VLJ	TCR JM22/HLA-A*0201/Influenza matrix peptide (58-66)	peptide, MHC	closed	closed	MHC I	Homo sapiens (human)	Homo sapiens (human)
2YPL	TCR AGA/HLA-HLA B-57/HIV P24 GAG KF11	peptide, MHC	closed	closed	MHC I	Homo sapiens (human)	Homo sapiens (human)
3D39	TCR A6/HLA-A*0201/Modified HTLV-1 TAX peptide	peptide, MHC	closed	closed	MHC I	Homo sapiens (human)	Homo sapiens (human)
3DXA	TCR DM1/HLA-B*4405/EBV decapeptide epitope 281-290	peptide, MHC	OPEN	closed	MHC I	Homo sapiens (human)	Homo sapiens (human)
3E2H	TCR PHDS58 - M67/H2-Ld-2/QL9 peptide	peptide, MHC	closed	closed	MHC I	Mus musculus (house mouse)	Mus musculus (house mouse)
3GSN	TCR RA14/HLA-A*0201/HCMV pp65 fragment 495-503	peptide, MHC	closed	closed	MHC I	Homo sapiens (human)	Homo sapiens (human)
3H9S	TCR A6/HLA-A*0201/Tel1p peptide	peptide, MHC	closed	closed	MHC I	Homo sapiens (human)	Homo sapiens (human)
3HG1	TCR /HLA-A*0201/MART-1 (Melan-A)	peptide, MHC	closed	closed	MHC I	Homo sapiens (human)	Homo sapiens (human)
3KPR	TCR LC13/HLA-B*4405/Mimotope peptide	peptide, MHC	OPEN	closed	MHC I	Homo sapiens (human)	Homo sapiens (human)
3KPS	TCR LC13/HLA-B*4405/Self peptide: ATP binding ABCD3	peptide, MHC	OPEN	closed	MHC I	Homo sapiens (human)	Homo sapiens (human)
3KXF	TCR SB27/HLA-B*3508/Trans-activator protein BZLF1 peptide	peptide, MHC	closed	closed	MHC I	Homo sapiens (human)	Homo sapiens (human)
3MV7	TCR TK3/HLA-B*3501/ HPVG peptide from EBV	peptide, MHC	closed	closed	MHC I	Homo sapiens (human)	Homo sapiens (human)
3NFI	TCR Beta_V-delta-C-alpha/HLA-A*2402/Protein Nef peptide	peptide, MHC	closed	closed	MHC I	Chimeric (chimeric)	Homo sapiens (human)
3O4L	TCR AS01/HLA-A*0201/ BSLF2/BMLF1 peptide	peptide, MHC	closed	closed	MHC I	Homo sapiens (human)	Homo sapiens (human)
3PQY	TCR 6218/H2-D1b/RNA-directed RNA polymerase peptide	peptide, MHC	OPEN	closed	MHC I	Homo sapiens (human)	Mus musculus (house mouse)
3PWP	TCR A6/HLA-A*0201/HuD peptide	peptide, MHC	closed	closed	MHC I	Homo sapiens (human)	Homo sapiens (human)
3QDG	TCR DMF5/HLA-A*0201/Mart-1 (26-35) peptide	peptide, MHC	closed	closed	MHC I	Homo sapiens (human)	Homo sapiens (human)
3QFJ	TCR A6/HLA-A*0201/Tax peptide 11-19	peptide, MHC	closed	closed	MHC I	Homo sapiens (human)	Homo sapiens (human)
3RGV	TCR YAE62/H2-K1b/ 13-mer peptide	peptide, MHC	OPEN	closed	MHC I	Chimeric (chimeric)	Mus musculus (house mouse)
3SJV	TCR RL42/HLA-B*0801/ Epstein-Barr nuclear antigen 3	peptide, MHC	closed	closed	MHC I	Homo sapiens (human)	Homo sapiens (human)
3TF7	TCR scFv 42F3 Mut7/H2-Ld SBM2/ QL9	peptide, MHC	closed	closed	MHC I	Mus musculus (house mouse)	Mus musculus (house mouse)
3TFK	TCR 42F3/H2-Ld SBM2/ p4B10 peptide	peptide, MHC	closed	closed	MHC I	Homo sapiens (human)	Mus musculus (house mouse)
3TJH	TCR 42F3/H2-Ld SBM2/ p3A1 peptide	peptide, MHC	closed	closed	MHC I	Homo sapiens (human)	Mus musculus (house mouse)
3TPU	TCR 42F3/H2-Ld SBM2/p5E8 peptide	peptide, MHC	closed	closed	MHC I	Homo sapiens (human)	Mus musculus (house mouse)
3UTS	TCR 1E6/HLA-A*0201/insulin peptide signal	peptide, MHC	closed	closed	MHC I	Homo sapiens (human)	Homo sapiens (human)
3VXM	TCR C1-28/HLA-A*2402/HIV Nef KK10	peptide, MHC	closed	closed	MHC I	Homo sapiens (human)	Homo sapiens (human)
4EUP	TCR JKF6/HLA-A/Melanoma antigen 1 KK10 263-272	peptide, MHC	closed	closed	MHC I	Homo sapiens (human)	Homo sapiens (human)
4FTV	TCR A6/HLA-A2/PROTEIN TAX-1	peptide, MHC	closed	closed	MHC I	Homo sapiens (human)	Homo sapiens (human)
4G9F	TCR C12C/HLA-B*2705/HIV Gag epitope KK10	peptide, MHC	closed	closed	MHC I	Homo sapiens (human)	Homo sapiens (human)
4G8G	TCR C12C/HLA-B*2705/HIV Gag p24 peptide	peptide, MHC	closed	closed	MHC I	Homo sapiens (human)	Homo sapiens (human)
4JFD	TCR /HLA-A*0201/Melanoma peptide ELAAIGILTV	peptide, MHC	closed	closed	MHC I	Homo sapiens (human)	Homo sapiens (human)
4JFE	TCR /HLA-A*0201/Melanoma peptide ELA7A	peptide, MHC	closed	closed	MHC I	Homo sapiens (human)	Homo sapiens (human)
4JRX	TCR CA5/HLA-B*3505/Trans-activator protein BZLF1	peptide, MHC	closed	closed	MHC I	Homo sapiens (human)	Homo sapiens (human)
4L3E	TCR DMF5/HLA-A/Melanoma antigen 1	peptide, MHC	closed	closed	MHC I	Homo sapiens (human)	Homo sapiens (human)
4MJI	TCR /HLA-B*5101/HIV Reverse Transcriptase peptide	peptide, MHC	closed	closed	MHC I	Homo sapiens (human)	Homo sapiens (human)
4MNQ	TCR /HLA-A/Telomerase reverse transcriptase	peptide, MHC	closed	closed	MHC I	Homo sapiens (human)	Homo sapiens (human)
4MVB	TCR 42F3/H-2Ld/PCPB7 peptide	peptide, MHC	closed	closed	MHC I	Homo sapiens (human)	Mus musculus (house mouse)
4PRH	TCR TK3/HLA-B*3508/Epstein-Barr nuclear antigen 1	peptide, MHC	closed	closed	MHC I	Homo sapiens (human)	Homo sapiens (human)
4QOK	TCR MEL5/HLA-A*02/Melanoma antigen	peptide, MHC	closed	closed	MHC I	Homo sapiens (human)	Homo sapiens (human)
4QRP	TCR DD31/HLA-B*0801/NS3-4A protein	peptide, MHC	closed	closed	MHC I	Homo sapiens (human)	Homo sapiens (human)
4ZEZ	TCR HCV 1406/HLA-A/HCV NS3 peptide 1406-1415	peptide, MHC	closed	closed	MHC I	Homo sapiens (human)	Homo sapiens (human)
5BRZ	TCR /HLA-A1/EVDPIGHLY	peptide, MHC	closed	closed	MHC I	Homo sapiens (human)	Homo sapiens (human)
5BS0	TCR /HLA-A1/TITIN	peptide, MHC	closed	closed	MHC I	Homo sapiens (human)	Homo sapiens (human)
5C07	1E6 TCR /HLA-A2/Marker peptide	peptide, MHC	closed	closed	MHC I	Homo sapiens (human)	Homo sapiens (human)
5D2N	TCR C25/HLA-A2/NLVPMVATV	peptide, MHC	OPEN	closed	MHC I	Homo sapiens (human)	Homo sapiens (human)
5E9D	TCR A6/HLA-A2/Melanoma derived Mart-1 peptide	peptide, MHC	closed	closed	MHC I	Homo sapiens (human)	Homo sapiens (human)
5EU6	TCR /HLA-A2/YLEPGPVTV	peptide, MHC	closed	closed	MHC I	Homo sapiens (human)	Homo sapiens (human)
5EUO	PF6 TCR /HLA-A2/Influenza Matrix protein 1	peptide, MHC	closed	closed	MHC I	Homo sapiens (human)	Homo sapiens (human)
5HHM	TCR JM22/HLA-A*0201/M1-F5L, GILGLVFTL	peptide, MHC	closed	closed	MHC I	Homo sapiens (human)	Homo sapiens (human)
5HYJ	TCR 1E6/HLA-A2/AQWGPDPAAA	peptide, MHC	closed	closed	MHC I	Homo sapiens (human)	Homo sapiens (human)
5ISZ	TCR LS01/HLA-A*02/influenza M1 P03485	peptide, MHC	closed	closed	MHC I	Homo sapiens (human)	Homo sapiens (human)
5IVX	TCR B4.2.3/H2-D1*02/HIV Envelope glycoprotein gp160	peptide, MHC	closed	closed	MHC I	Mus musculus (house mouse)	Mus musculus (house mouse)
5JHD	TCR LS10/HLA-A*02/Influenza M1(Pr58-66)	peptide, MHC	closed	closed	MHC I	Homo sapiens (human)	Homo sapiens (human)
5JZI	TCR 1406/HLA-A2/HPV Genome polyprotein (Pr1406-1415)	peptide, MHC	closed	closed	MHC I	Homo sapiens (human)	Homo sapiens (human)
5M00	TCR 14.1/H2-D1b/gp33 peptide from LCMV	peptide, MHC	closed	closed	MHC I	Mus musculus (house mouse)	Mus musculus (house mouse)
5NHT	TCR 199.54-16 /HLA-A*0224/Melan-A/MART-1 (pr26-35)	peptide, MHC	closed	closed	MHC I	Homo sapiens (human)	Homo sapiens (human)
5NME	TCR 868/HLA-A*0224/HIV Gag peptide	peptide, MHC	closed	closed	MHC I	Homo sapiens (human)	Homo sapiens (human)
5SWS	TCR NP1-B17/H2-D1b/Self peptide ASNENMETM	SOLVENT EXPOSED	closed	closed	MHC I	Mus musculus (house mouse)	Mus musculus (house mouse)
5TEZ	TCR /HLA-A*0201/Influenza A virus peptide GILGFVFTL	peptide, MHC	closed	closed	MHC I	Homo sapiens (human)	Homo sapiens (human)
5NQK	TCR 199.16/HLA-A2/Melan-A/MART-1 (26-35)	peptide, MHC	closed	closed	MHC I	Homo sapiens (human)	Homo sapiens (human)
5TIL	TCR P14/H2-D1b/KAPYNFATM	peptide, MHC	closed	closed	MHC I	Mus musculus (house mouse)	Mus musculus (house mouse)
5W1V	TCR GF4/HLA-C*0102/Human cytomegalovirus gpUL40 peptide	peptide, MHC	closed	closed	MHC I	Homo sapiens (human)	Homo sapiens (human)
5WKF	TCR /HLA-/Dengue virus 1 GTS1 peptide	peptide, MHC	closed	closed	MHC I	Homo sapiens (human)	Homo sapiens (human)
5WLG	TCR 8D-2/H2-D1b/GAP50 (A0A0Y9W4B5)	peptide, MHC	closed	closed	MHC I	Chimeric (chimeric)	Mus musculus (house mouse)
5XOT	TCR S19-2_TU55/HLA-C*1604/IPLTEAEL	peptide, MHC	closed	closed	MHC I	Chimeric (chimeric)	Homo sapiens (human)
5YXN	TCR /HLA-A0201/HPV NS3 (1406-1415)	peptide, MHC	closed	closed	MHC I	Homo sapiens (human)	Homo sapiens (human)
6AMU	TCR DMF5/HLA-A2/MMWDRGLGMM	peptide, MHC	closed	closed	MHC I	Homo sapiens (human)	Homo sapiens (human)
6AVF	TCR /HLA-B*07:02/NY-ESO-1 tumor-associated antigen	peptide, MHC	OPEN	closed	MHC I	Homo sapiens (human)	Homo sapiens (human)
6D78	TCR DMF5/HLA-A2/pMART-1 (Melanoma antigen )	peptide, MHC	closed	closed	MHC I	Homo sapiens (human)	Homo sapiens (human)
6DKP	TCR DMF5/HLA-A2/Melanoma antigen (Pr25-35) (Q16655)	peptide, MHC	closed	closed	MHC I	Homo sapiens (human)	Homo sapiens (human)
6EQA	TCR Mel5/HLA-A*0224/AAGIGILTV	peptide, MHC	closed	closed	MHC I	Homo sapiens (human)	Homo sapiens (human)
6G9Q	TCR P14/H-2Db/Dopamine beta-monooxygenase peptide	peptide, MHC	closed	closed	MHC I	Mus musculus (house mouse)	Mus musculus (house mouse)
6MTM	TCR EM2/HLA-B*37:01/influenza virus NP338	peptide, MHC	closed	closed	MHC I	Homo sapiens (human)	Homo sapiens (human)
6Q3S	TCR 21/HLA-A*9218/SLLMWITQV	peptide, MHC	closed	closed	MHC I	Homo sapiens (human)	Homo sapiens (human)
6R2L	TCR /HLA-A*0224/SLSKILDTV	peptide, MHC	closed	closed	MHC I	Homo sapiens (human)	Homo sapiens (human)
6RP9	TCR NYE_S3/HLA-A*0201/Cancer/testis antigen 1	peptide, MHC	closed	closed	MHC I	Homo sapiens (human)	Homo sapiens (human)
6RPA	TCR NYE_S2/HLA-A*0201/Heteroclitic NY-ESO-1 (Pr157-165)	peptide, MHC	closed	closed	MHC I	Homo sapiens (human)	Homo sapiens (human)
6RSY	TCR a7b2/HLA-A*0201/RMFPNAPYL	peptide, MHC	closed	closed	MHC I	Homo sapiens (human)	Homo sapiens (human)
6TMO	TCR a24b17/HLA-A*0201/EAAGIGILTV	peptide, MHC	closed	closed	MHC I	Homo sapiens (human)	Homo sapiens (human)
6TRO	TCR /HLA-A*0201/GVYDGREHTV	peptide, MHC	closed	closed	MHC I	Homo sapiens (human)	Homo sapiens (human)
6UON	TCR /HLA-C*0801/GADGVGKSA	peptide, MHC	closed	closed	MHC I	Homo sapiens (human)	Homo sapiens (human)
6VMX	TCR HD14/HLA-B*0702/RPPIFIRRL	peptide, MHC	closed	closed	MHC I	Homo sapiens (human)	Homo sapiens (human)
1D9K	TCR D10/MH2-AA_MH2-ABk/Ovotransferrin peptide 150-165	peptide, MHC	closed	closed	MHC II	Mus musculus (house mouse)	Mus musculus (house mouse)
1J8H	TCR HA1.7/HLA-DRA*0101_DRB1*0401/Hemagglutinin HA1 peptide 322-334	peptide, MHC	closed	closed	MHC II	Homo sapiens (human)	Homo sapiens (human)
1U3H	TCR 172.10/MH2-AA_MH2-ABu/MBP peptide 131-142	peptide, MHC	closed	closed	MHC II	Mus musculus (house mouse)	Mus musculus (house mouse)
1YMM	TCR OB.1A12/HLA-DRA*0101_HLA-DRB1*1501/MBP peptide 117-230	peptide, MHC	closed	closed	MHC II	Homo sapiens (human)	Homo sapiens (human)
1ZGL	TCR 3A6/HLA-DRA*0101_HLA-DRB5*0101/MBP peptide (87-99)	peptide, MHC	closed	closed	MHC II	Homo sapiens (human)	Homo sapiens (human)
2IAM	TCR E8/HLA-DRA*0101_HLA-DRB1*0101/Triosephosphate isomerase	peptide, MHC	closed	closed	MHC II	Homo sapiens (human)	Homo sapiens (human)
2PXY	TCR Fv/MH2-AAu_MH2-ABu/MBP peptide	peptide, MHC	closed	closed	MHC II	Mus musculus (house mouse)	Mus musculus (house mouse)
3MBE	TCR 21.30/MH2-AAd_MH2-AB-nod/17-mer HEL	peptide, MHC	closed	closed	MHC II	Mus musculus (house mouse)	Mus musculus (house mouse)
3QIB	TCR 2B4/MH2-EAk_MH2-EB1k/Cytochrome c Peptide	peptide, MHC	closed	closed	MHC II	Chimeric (chimeric)	Mus musculus (house mouse)
4E_41	TCR G4/HLA-DRA*0101_HLA-DBR1*0101/Triosephosphate isomerase	peptide, MHC	closed	closed	MHC II	Homo sapiens (human)	Homo sapiens (human)
4GG6	TCR SP3.4/HLA-DQA1*0301_HLA-DBQ1*0302/alpha/beta Gliadin MM1	peptide, MHC	OPEN	closed	MHC II	Homo sapiens (human)	Homo sapiens (human)
4H1L	TCR Ani2.3/HLA-DRA*0101_HLA-DRB3*0301/Mimotope peptide	peptide, MHC	closed	closed	MHC II	Homo sapiens (human)	Homo sapiens (human)
4OZF	TCR JR5.1/HLA-DQA1*0508_HLA-DQB1*0201/deamidated Gliadin-alpha2 peptide	peptide, MHC	OPEN	closed	MHC II	Homo sapiens (human)	Homo sapiens (human)
4OZH	TCR s16/HLA-DQA1*0501_HLA-QB1*0201/Gliadin-alpha2 peptide	peptide, MHC	OPEN	closed	MHC II	Homo sapiens (human)	Homo sapiens (human)
4P2O	TCR 2B4/MH2-EAk_MH2-EB1k/2A peptide	peptide, MHC	closed	closed	MHC II	Chimeric (chimeric)	Mus musculus (house mouse)
4P2Q	TCR 5cc7/MH2-EAk_MH2-EB1k/5c2 peptide	peptide, MHC	closed	closed	MHC II	Chimeric (chimeric)	Mus musculus (house mouse)
4Z7U	TCR S13/HLA-DQA1*0301_HLA-DQB1*0302/deamidated DQ8-glia-alpha1 peptide	peptide, MHC	OPEN	closed	MHC II	Homo sapiens (human)	Homo sapiens (human)
5KSA	TCR Bel602/HLA-DQA1*0501_HLA-DQB1*0302/DQ8.5-glia-gamma1	peptide, MHC	closed	closed	MHC II	Homo sapiens (human)	Homo sapiens (human)
6GBA	TCR 2B4/MH2-I-Ek B/Velcro	peptide, MHC	closed	closed	MHC II	Mus musculus (house mouse)	Mus musculus (house mouse)
6CQL	TCR F24/HLA-DR11/HIV Gag p24 RQ13	peptide, MHC	closed	closed	MHC II	Homo sapiens (human)	Homo sapiens (human)
6CQR	TCR F24/HLA-DR1/HIV Gag p24 RQ13	peptide, MHC	closed	closed	MHC II	Homo sapiens (human)	Homo sapiens (human)
6U3O	TCR JR5.1/HLA-DQA1*0501_HLA-QB1*0201/Peptide	peptide, MHC	OPEN	closed	MHC II	Homo sapiens (human)	Homo sapiens (human)
6PX6	TCR T1005.2.56/HLA-DQ/APFSEQEQPVLG	peptide, MHC	closed	closed	MHC II	Homo sapiens (human)	Homo sapiens (human)
6PY2	TCR T594/HLA-DQ/APFSEQEQPVLG	peptide, MHC	closed	closed	MHC II	Homo sapiens (human)	Homo sapiens (human)
6U3N	TCR LS2.8/3.15/HLA-DQA1*0501_HLA-QB1*0201/Peptide	peptide, MHC	closed	closed	MHC II	Homo sapiens (human)	Homo sapiens (human)
